# Supplementary material for: Zoning of air quality index (PM10 and PM2.5) by Arc-GIS for Khorramabad city, Iran
Source: Data Brief. 2018 May 19;19:1131–41. doi: 10.1016/j.dib.2018.05.063 (PMC6139470; doi:10.1016/j.dib.2018.05.063)
Supplement: Supplementary file 2 — Supplementary material [file mmc2.xlsx]

## Sheet: PM2.5
	July		August		September
	Con.	AQI	Con.	AQI	Con.	AQI
1	9.7	31.4935	25.93	77.2087	2.1	6.81818
2	45.12	117.204	61.35	143.45	37.52	104.914
3	48.79	123.139	65.02	149.385	41.19	110.849
4	50.04	125.16	66.27	151.444	42.44	112.87
5	51.09	126.858	67.32	152.05	43.49	114.568
6	51.66	127.78	67.89	152.379	44.06	115.49
7	52.9	129.785	69.13	153.095	45.3	117.495
8	53.15	130.19	69.38	153.239	45.55	117.899
9	55.09	133.327	71.32	154.359	47.49	121.037
10	56.21	135.138	72.44	155.005	48.61	122.848
11	56.56	135.704	72.79	155.207	48.96	123.414
12	56.79	136.076	73.02	155.34	49.19	123.786
13	57.83	137.758	74.06	155.94	50.23	125.468
14	63.99	147.72	80.22	159.496	56.39	135.429
15	64.78	148.997	81.01	159.952	57.18	136.707
16	69.09	153.072	85.32	162.439	61.49	143.677
17	72.08	154.798	88.31	164.165	64.48	148.512
18	72.93	155.288	89.16	164.655	65.33	149.887
19	74.19	156.015	90.42	165.383	66.59	151.629
20	76.23	157.193	92.46	166.56	68.63	152.806
21	87.98	163.974	104.21	173.341	80.38	159.588
22	89.23	164.696	105.46	174.063	81.63	160.309
23	100.12	170.981	116.35	180.348	92.52	166.595
24	103.14	172.724	119.37	182.091	95.54	168.338
25	103.87	173.145	120.1	182.512	96.27	168.759
26	105.56	174.121	121.79	183.488	97.96	169.734
27	107.33	175.142	123.56	184.509	99.73	170.756
28	108.15	175.615	124.38	184.983	100.55	171.229
29	109.9	176.625	126.13	185.993	102.3	172.239
30	111.23	177.393	127.46	186.76	103.63	173.007
31	156.91	207.352	173.14	223.436	149.31	199.371
32	159.81	210.226	176.04	226.31	152.21	202.695
33	187.21	237.379	203.44	253.463	179.61	229.848
34	200.09	250.143	216.32	266.227	192.49	242.612
35	204.77	254.781	221	270.865	197.17	247.25
36	223.01	272.857	239.24	288.941	215.41	265.325
37	250.12	299.723	266.35	316.707	242.52	292.191
38	257.11	307.55	273.34	323.634	249.51	299.118
39	147.21	330.13	163.44	330.13	139.61	190.695
40	160.09	330.13	176.32	330.13	152.49	217.848
41	164.77	330.13	181	330.13	157.17	230.612
42	183.01	330.13	199.24	330.13	175.41	235.25
43	210.12	330.13	226.35	330.13	202.52	253.325
44	217.11	330.13	233.34	330.13	209.51	280.191
45	107.21	330.13	123.44	330.13	99.61	287.118

## Sheet: PM10
	July		August		September
	Con.	AQI	Con.	AQI	Con.	AQI
1	92.21	69.4171	108.1	77.2818	83.23	64.9724
2	94.32	70.4614	110.21	78.3262	85.34	66.0168
3	98.87	72.7134	114.76	80.5782	89.89	68.2688
4	99.23	72.8916	115.12	80.7564	90.25	68.447
5	101.21	73.8716	117.1	81.7364	92.23	69.427
6	107.12	76.7968	123.01	84.6615	98.14	72.3521
7	107.43	76.9502	123.32	84.8149	98.45	72.5056
8	108.21	77.3363	124.1	85.201	99.23	72.8916
9	109.23	77.8411	125.12	85.7059	100.25	73.3965
10	109.78	78.1133	125.67	85.9781	100.8	73.6687
11	110.89	78.6627	126.78	86.5275	101.91	74.2181
12	111.84	79.1329	127.73	86.9977	102.86	74.6883
13	112.12	79.2715	128.01	87.1363	103.14	74.8269
14	112.71	79.5635	128.6	87.4283	103.73	75.1189
15	141.12	93.6251	157.01	101.995	132.14	89.1804
16	143.16	94.6347	159.05	103.005	134.18	90.1901
17	146.23	96.1542	162.12	104.524	137.25	91.7096
18	148.12	97.0897	164.01	105.459	139.14	92.6451
19	154.23	100.114	170.12	108.484	145.25	95.6692
20	159.1	103.029	174.99	110.894	150.12	98.0796
21	168.12	107.494	184.01	115.358	159.14	103.049
22	178.17	112.468	194.06	120.333	169.19	108.023
23	191.23	118.932	207.12	126.797	182.25	114.487
24	201.11	123.822	217	131.687	192.13	119.377
25	201.12	123.827	217.01	131.692	192.14	119.382
26	207.21	126.841	223.1	134.706	198.23	122.397
27	208.12	127.292	224.01	135.156	199.14	122.847
28	208.95	127.703	224.84	135.567	199.97	123.258
29	210.23	128.336	226.12	136.201	201.25	123.891
30	214.89	130.643	230.78	138.507	205.91	126.198
31	301.21	173.872	317.1	181.736	292.23	169.427						330.13	330.13	346.02	330.13	321.15	159.892
32	308.21	177.336	324.1	185.201	299.23	172.892						360.12	330.13	376.01	330.13	351.14	196.824
33	370.13	222.708	386.02	245.507	361.15	209.824						369.98	330.13	385.87	330.13	361	239.853
34	400.12	265.737	416.01	288.536	391.14	252.853						416.12	330.13	432.01	330.13	407.14	254
35	409.98	279.884	425.87	302.09	401	267						440.32	330.13	456.21	330.13	431.34	315.745
36	456.12	339.998	472.01	359.911	447.14	328.745						470.99	330.13	486.88	330.13	462.01	346.072
37	480.32	370.325	496.21	390.238	471.34	359.072						290.13	330.13	306.02	330.13	281.15	384.506
38	510.99	406.99	526.88	422.88	502.01	397.506
39	330.13	330.13	346.02	330.13	321.15	159.892
40	360.12	330.13	376.01	330.13	351.14	196.824
41	369.98	330.13	385.87	330.13	361	239.853
42	416.12	330.13	432.01	330.13	407.14	254
43	440.32	330.13	456.21	330.13	431.34	315.745
44	470.99	330.13	486.88	330.13	462.01	346.072
45	290.13	330.13	306.02	330.13	281.15	384.506
